# Supplementary material for: Impact of Peptide Structure on Colonic Stability and Tissue Permeability
Source: Pharmaceutics. 2023 Jul 15;15(7):1956. doi: 10.3390/pharmaceutics15071956 (PMC10384666; doi:10.3390/pharmaceutics15071956)
Supplement: Supplementary file 1 [file pharmaceutics-15-01956-s001.zip]

Archive with 1 entries (1 files):
- pharmaceutics-2482780-supplementary.pdf
